# Supplementary material for: Anti-oxidative stress response genes: bioinformatic analysis of their expression and relevance in multiple cancers
Source: Oncotarget. 2013 Dec 15;4(12):2577–90. doi: 10.18632/oncotarget.1658 (PMC3926850; doi:10.18632/oncotarget.1658)
Supplement: Supplementary file 2 [file oncotarget-04-2577-s002.xlsx]

## Sheet: Table S1
Table S1		Table S1
Hierarchical clustering identifies six independent clusters.
282 out of 285 genes (98.9%) could be assigned to one of six specific clusters.
Cluster #1	n = 63	Cluster #2	n = 28	Cluster #3	n = 30	Cluster #4	n = 10	Cluster #5	n = 35	Cluster #6	n = 116
Normal high / cancer low		Variable expression		Specifically liver carcinoma high		Specifically kidney carcinoma high		Specifically melanoma high		Generally cancer high / normal low
Gene Symbol	Entrez ID	Gene Symbol	Entrez ID	Gene Symbol	Entrez ID	Gene Symbol	Entrez ID	Gene Symbol	Entrez ID	Gene Symbol	Entrez ID
ADRBK1	156	ADIPOQ	9370	AOX1	316	APP	351	ADNP2	22850	ABCC1	4363
APOD	347	ALOX12	239	APOE	348	AQP1	358	ALS2	57679	ADA	100
CA3	761	BMP7	655	ARG1	383	BNIP3	664	ANGPTL7	10218	ADAM9	8754
CENTG3	116988	BTG1	694	ARNT	405	GPX3	2878	ATP7A	538	AKR1C3	8644
CHRNA4	1137	CAMK2G	818	ATOX1	475	LRRK2	120892	BCL2	596	ALDH3B1	221
CLN8	2055	CD36	948	ATRN	8455	MSRA	4482	CDK2	1017	ANXA1	301
CLU	1191	CYP11A1	1583	CAT	847	OXR1	55074	COQ7	10229	APTX	54840
CRYAB	1410	DHRS2	10202	CCS	9973	PAX2	5076	CYGB	114757	B2M	567
CRYGD	1421	DUOX1	53905	CRYAA	1409	PKD2	5311	EP300	2033	BTG3	10950
CST3	1471	DUSP1	1843	CYP2E1	1571	PLEKHA1	59338	ERCC1	2067	C20orf52	140823
DBH	1621	EPAS1	2034	DHCR24	1718			ERCC3	2071	CASP3	836
EPX	8288	FBLN5	10516	EPHX2	2053			ETS1	2113	CASP6	839
ERBB4	2066	FOS	2353	ETFDH	2110			ETV5	2119	CCL19	6363
ERCC2	2068	FOXO1	2308	FXN	2395			FER	2241	CCL5	6352
ERCC6	2074	HSPA1A	3303	GATM	2628			GJA3	2700	CCR7	1236
FANCC	2176	HSPA1B	3304	GSTZ1	2954			GPX7	2882	CD38	952
GAB1	2549	HYAL2	8692	HAO1	54363			GSTP1	2950	CDC2	983
GNAO1	2775	JUN	3725	HMOX2	3163			LOC493869	493869	COL1A1	1277
GPX5	2880	KLF2	10365	HP	3240			MAPK7	5598	CYBB	1536
HBB	3043	KRT1	3848	HYAL1	3373			MPV17	4358	DDIT3	1649
HDAC6	10013	LPO	4025	LIAS	11019			NDUFA6	4700	DIABLO	56616
HNF1A	6927	MAP3K5	4217	MBL2	4153			NDUFB4	4710	DPEP1	1800
MAP2K1	5604	MTF1	4520	NAPRT1	93100			NDUFS8	4728	DUOX2	50506
MARK2	2011	PLA2R1	22925	PPARGC1A	10891			NOX4	50507	ECT2	1894
MB	4151	SDC1	6382	SEPP1	6414			OGG1	4968	EGLN1	54583
MPO	4353	SOD3	6649	SGK2	10110			OXSR1	9943	ERCC8	1161
MT3	4504	TPO	7173	SOD1	6647			PML	5371	F3	2152
MYH7	4625	TXNIP	10628	TAT	6898			PRKD1	5587	FABP1	2168
NEIL1	79661			TXN2	25828			PSIP1	11168	FOSL1	8061
NOS2A	4843			VNN1	8876			SIN3A	25942	FOXM1	2305
NOX5	79400							TP53	7157	FTH1	2495
NPTXR	23467							UACA	55075	G6PD	2539
PEBP1	5037							VRK2	7444	GAPDH	2597
PIP3-E	26034							WRN	7486	GCLC	2729
PLCG1	5335							XPA	7507	GCLM	2730
PLD2	5338									GLRX2	51022
PPARGC1B	133522									GPX2	2877
PPP2CB	5516									GPX4	2879
PREX1	57580									GSR	2936
PRKCA	5578									GSS	2937
PRNP	5621									GTF2I	2969
PRODH	5625									HIF1A	3091
PTGS1	5742									HMOX1	3162
PTK2B	2185									HPRT1	3251
PTPRN	5798									IDH1	3417
PXDNL	137902									IL18	3606
RGS14	10636									IL18BP	10068
RHOB	388									IL1A	3552
SCARA3	51435									IL1B	3553
SIRT2	22933									IL1R1	3554
SLC11A2	4891									IL6	3569
SLC23A2	9962									JAK2	3717
SLC8A1	6546									LCK	3932
SNCA	6622									LCN2	3934
STK25	10494									LONP1	9361
TACR1	6869									MGST1	4257
TMEM161A	54929									MGST3	4259
TRPA1	8989									MICB	4277
TRPM2	7226									NCF2	4688
TTN	7273									NDUFA12	55967
TXNRD2	10587									NDUFS2	4720
UCN	7349									NET1	10276
UCP3	7352									NFE2L2	4780
										NFKB1	4790
										NQO1	1728
										NUDT1	4521
										OLR1	4973
										PARK7	11315
										PDLIM1	9124
										PLA2G4A	5321
										PLK3	1263
										PNKP	11284
										PNPT1	87178
										PON2	5445
										PPIF	10105
										PPP1R15B	84919
										PRDX1	5052
										PRDX2	7001
										PRDX3	10935
										PRDX4	10549
										PRDX5	25824
										PRDX6	9588
										PRKAA1	5562
										PSEN1	5663
										PSMB5	5693
										PTGS2	5743
										PTPRK	5796
										PXDN	7837
										PXN	5829
										PYCR1	5831
										RELA	5970
										RNF7	9616
										RRM2B	50484
										SELK	58515
										SELS	55829
										SERPINE1	5054
										SFTPB	6439
										SFTPC	6440
										SFTPD	6441
										SHC1	6464
										SIRT1	23411
										SLC7A11	23657
										SOD2	6648
										SQSTM1	8878
										SRXN1	140809
										STK24	8428
										STX3	6809
										TLR4	7099
										TP53I3	9540
										TPM1	7168
										TPM4	7171
										TRAP1	10131
										TXN	7295
										TXNRD1	7296
										UCP2	7351
										ZNF622	90441

## Sheet: Table S2
Table S2
	GO term	description	p value
Cancer	GO:0006979	response to oxidative stress	0
	GO:0042542	response to hydrogen peroxide	0
	GO:0070301	cellular response to hydrogen peroxide	1.95e-13
	GO term	description	p value
Normal	GO:0006979	response to oxidative stress	0
	GO:0042542	response to hydrogen peroxide	1e-15
	GO:0007568	aging	3.72016e-08

## Sheet: Table S3
Table S3
GO term	Description	p-value
IPR000866	Alkyl hydroperoxide reductase subunit C/ Thiol specific antioxidant	1.10046e-07
IPR012335	Thioredoxin fold	1.85981e-07
IPR012336	Thioredoxin-like fold	2.22074e-07
